# Supplementary material for: Integrated Transcriptomic and Metabolomic Analyses Reveal Changes in Aroma- and Taste-Related Substances During the Withering Process of Black Tea
Source: Foods. 2024 Dec 9;13(23):3977. doi: 10.3390/foods13233977 (PMC11641482; doi:10.3390/foods13233977)
Supplement: Supplementary file 1 [file foods-13-03977-s001.zip]

Archive with 1 entries (1 files):
- foods-3275585-supplementary.pdf
